# Supplementary material for: In Silico Analysis Revealed Marco (SR-A6) and Abca1/2 as Potential Regulators of Lipid Metabolism in M1 Macrophage Hysteresis
Source: Int J Mol Sci. 2024 Dec 26;26(1):111. doi: 10.3390/ijms26010111 (PMC11719740; doi:10.3390/ijms26010111)
Supplement: Supplementary file 1 [file ijms-26-00111-s001.zip]

Archive with 2 entries (2 files):
- Supplementary Figures S1-S9.pdf
- Table S1.xlsx
