# Supplementary material for: In Silico Analysis Revealed Marco (SR-A6) and Abca1/2 as Potential Regulators of Lipid Metabolism in M1 Macrophage Hysteresis
Source: Int J Mol Sci. 2024 Dec 26;26(1):111. doi: 10.3390/ijms26010111 (PMC11719740; doi:10.3390/ijms26010111)
Supplement: Supplementary file 1 [file ijms-26-00111-s001.zip › Table S1.xlsx]

## Sheet: Sheet1
Table S1. Sample list and group information.
Sample Name	Grouping bassed on stimulation type	Grouping based on M0/M1/M2-like	Re-grouping considering stimulation time
0h_M0_rep1	M0	M0_like	M0
0h_M0_rep3	M0	M0_like	M0
24h_M0_rep1	M0	M0_like	M0
24h_M0_rep2	M0	M0_like	M0
24h_M0_rep3	M0	M0_like	M0
48h_M0_rep1	M0	M0_like	M0
48h_M0_rep2	M0	M0_like	M0
96h_M0_rep1	M0	M0_like	M0
96h_M0_rep2	M0	M0_like	M0
96h_M0_rep3	M0	M0_like	M0
96h_M0_rep4	M0	M0_like	M0
1h_M1_rep1	M1	M1_like	0_4M1
1h_M1_rep2	M1	M1_like	0_4M1
1h_M1_rep3	M1	M1_like	0_4M1
2h_M1_rep1	M1	M1_like	0_4M1
2h_M1_rep2	M1	M1_like	0_4M1
2h_M1_rep3	M1	M1_like	0_4M1
4h_M1_rep1	M1	M1_like	0_4M1
4h_M1_rep2	M1	M1_like	0_4M1
4h_M1_rep3	M1	M1_like	0_4M1
6h_M1_rep1	M1	M1_like	4_96M1
6h_M1_rep2	M1	M1_like	4_96M1
6h_M1_rep3	M1	M1_like	4_96M1
12h_M1_rep1	M1	M1_like	4_96M1
12h_M1_rep2	M1	M1_like	4_96M1
12h_M1_rep3	M1	M1_like	4_96M1
24h_M1_rep1	M1	M1_like	4_96M1
24h_M1_rep2	M1	M1_like	4_96M1
24h_M1_rep3	M1	M1_like	4_96M1
48h_M1_rep1	M1	M1_like	4_96M1
48h_M1_rep2	M1	M1_like	4_96M1
48h_M1_rep3	M1	M1_like	4_96M1
96h_M1_rep1	M1	M1_like	4_96M1
96h_M1_rep2	M1	M1_like	4_96M1
96h_M1_rep3	M1	M1_like	4_96M1
1h_M2_rep1	M2	M2_like	M2
1h_M2_rep2	M2	M2_like	M2
1h_M2_rep3	M2	M2_like	M2
2h_M2_rep1	M2	M2_like	M2
2h_M2_rep2	M2	M2_like	M2
2h_M2_rep3	M2	M2_like	M2
4h_M2_rep1	M2	M2_like	M2
4h_M2_rep2	M2	M2_like	M2
4h_M2_rep3	M2	M2_like	M2
6h_M2_rep1	M2	M2_like	M2
6h_M2_rep2	M2	M2_like	M2
6h_M2_rep3	M2	M2_like	M2
12h_M2_rep1	M2	M2_like	M2
12h_M2_rep2	M2	M2_like	M2
12h_M2_rep3	M2	M2_like	M2
24h_M2_rep1	M2	M2_like	M2
24h_M2_rep2	M2	M2_like	M2
24h_M2_rep3	M2	M2_like	M2
48h_M2_rep1	M2	M2_like	M2
48h_M2_rep2	M2	M2_like	M2
48h_M2_rep3	M2	M2_like	M2
96h_M2_rep1	M2	M2_like	M2
96h_M2_rep2	M2	M2_like	M2
96h_M2_rep3	M2	M2_like	M2
25h_M1_to_M0_rep1	deM0_M1	M0_like	24_48deM0_M1
25h_M1_to_M0_rep2	deM0_M1	M0_like	24_48deM0_M1
25h_M1_to_M0_rep3	deM0_M1	M0_like	24_48deM0_M1
26h_M1_to_M0_rep1	deM0_M1	M0_like	24_48deM0_M1
26h_M1_to_M0_rep2	deM0_M1	M0_like	24_48deM0_M1
26h_M1_to_M0_rep3	deM0_M1	M0_like	24_48deM0_M1
28h_M1_to_M0_rep1	deM0_M1	M0_like	24_48deM0_M1
28h_M1_to_M0_rep2	deM0_M1	M0_like	24_48deM0_M1
28h_M1_to_M0_rep3	deM0_M1	M0_like	24_48deM0_M1
30h_M1_to_M0_rep1	deM0_M1	M0_like	24_48deM0_M1
30h_M1_to_M0_rep2	deM0_M1	M0_like	24_48deM0_M1
30h_M1_to_M0_rep3	deM0_M1	M0_like	24_48deM0_M1
36h_M1_to_M0_rep1	deM0_M1	M0_like	24_48deM0_M1
36h_M1_to_M0_rep2	deM0_M1	M0_like	24_48deM0_M1
36h_M1_to_M0_rep3	deM0_M1	M0_like	24_48deM0_M1
48h_M1_to_M0_rep1	deM0_M1	M0_like	24_48deM0_M1
48h_M1_to_M0_rep2	deM0_M1	M0_like	24_48deM0_M1
48h_M1_to_M0_rep3	deM0_M1	M0_like	24_48deM0_M1
96h_M1_to_M0_rep1	deM0_M1	M0_like	96deM0_M1
96h_M1_to_M0_rep2	deM0_M1	M0_like	96deM0_M1
96h_M1_to_M0_rep3	deM0_M1	M0_like	96deM0_M1
25h_M1_to_M2_rep1	reM2_M1	M2_like	reM2_M1
25h_M1_to_M2_rep2	reM2_M1	M2_like	reM2_M1
25h_M1_to_M2_rep3	reM2_M1	M2_like	reM2_M1
26h_M1_to_M2_rep1	reM2_M1	M2_like	reM2_M1
26h_M1_to_M2_rep2	reM2_M1	M2_like	reM2_M1
26h_M1_to_M2_rep3	reM2_M1	M2_like	reM2_M1
28h_M1_to_M2_rep1	reM2_M1	M2_like	reM2_M1
28h_M1_to_M2_rep2	reM2_M1	M2_like	reM2_M1
28h_M1_to_M2_rep3	reM2_M1	M2_like	reM2_M1
30h_M1_to_M2_rep1	reM2_M1	M2_like	reM2_M1
30h_M1_to_M2_rep2	reM2_M1	M2_like	reM2_M1
30h_M1_to_M2_rep3	reM2_M1	M2_like	reM2_M1
36h_M1_to_M2_rep1	reM2_M1	M2_like	reM2_M1
36h_M1_to_M2_rep2	reM2_M1	M2_like	reM2_M1
36h_M1_to_M2_rep3	reM2_M1	M2_like	reM2_M1
48h_M1_to_M2_rep1	reM2_M1	M2_like	reM2_M1
48h_M1_to_M2_rep3	reM2_M1	M2_like	reM2_M1
96h_M1_to_M2_rep1	reM2_M1	M2_like	reM2_M1
96h_M1_to_M2_rep2	reM2_M1	M2_like	reM2_M1
96h_M1_to_M2_rep3	reM2_M1	M2_like	reM2_M1
25h_M2_to_M0_rep1	deM0_M2	M0_like	deM0_M2
25h_M2_to_M0_rep2	deM0_M2	M0_like	deM0_M2
25h_M2_to_M0_rep3	deM0_M2	M0_like	deM0_M2
26h_M2_to_M0_rep1	deM0_M2	M0_like	deM0_M2
26h_M2_to_M0_rep2	deM0_M2	M0_like	deM0_M2
26h_M2_to_M0_rep3	deM0_M2	M0_like	deM0_M2
28h_M2_to_M0_rep1	deM0_M2	M0_like	deM0_M2
28h_M2_to_M0_rep2	deM0_M2	M0_like	deM0_M2
28h_M2_to_M0_rep3	deM0_M2	M0_like	deM0_M2
30h_M2_to_M0_rep1	deM0_M2	M0_like	deM0_M2
30h_M2_to_M0_rep2	deM0_M2	M0_like	deM0_M2
30h_M2_to_M0_rep3	deM0_M2	M0_like	deM0_M2
36h_M2_to_M0_rep1	deM0_M2	M0_like	deM0_M2
36h_M2_to_M0_rep2	deM0_M2	M0_like	deM0_M2
36h_M2_to_M0_rep3	deM0_M2	M0_like	deM0_M2
48h_M2_to_M0_rep1	deM0_M2	M0_like	deM0_M2
48h_M2_to_M0_rep2	deM0_M2	M0_like	deM0_M2
48h_M2_to_M0_rep3	deM0_M2	M0_like	deM0_M2
96h_M2_to_M0_rep1	deM0_M2	M0_like	deM0_M2
96h_M2_to_M0_rep2	deM0_M2	M0_like	deM0_M2
96h_M2_to_M0_rep3	deM0_M2	M0_like	deM0_M2
25h_M2_to_M1_rep1	reM1_M2	M1_like	24_26reM1_M2
25h_M2_to_M1_rep2	reM1_M2	M1_like	24_26reM1_M2
25h_M2_to_M1_rep3	reM1_M2	M1_like	24_26reM1_M2
26h_M2_to_M1_rep1	reM1_M2	M1_like	24_26reM1_M2
26h_M2_to_M1_rep2	reM1_M2	M1_like	24_26reM1_M2
26h_M2_to_M1_rep3	reM1_M2	M1_like	24_26reM1_M2
28h_M2_to_M1_rep1	reM1_M2	M1_like	28_96reM1_M2
28h_M2_to_M1_rep2	reM1_M2	M1_like	28_96reM1_M2
28h_M2_to_M1_rep4	reM1_M2	M1_like	28_96reM1_M2
30h_M2_to_M1_rep1	reM1_M2	M1_like	28_96reM1_M2
30h_M2_to_M1_rep2	reM1_M2	M1_like	28_96reM1_M2
30h_M2_to_M1_rep3	reM1_M2	M1_like	28_96reM1_M2
36h_M2_to_M1_rep1	reM1_M2	M1_like	28_96reM1_M2
36h_M2_to_M1_rep2	reM1_M2	M1_like	28_96reM1_M2
36h_M2_to_M1_rep3	reM1_M2	M1_like	28_96reM1_M2
48h_M2_to_M1_rep1	reM1_M2	M1_like	28_96reM1_M2
48h_M2_to_M1_rep2	reM1_M2	M1_like	28_96reM1_M2
48h_M2_to_M1_rep3	reM1_M2	M1_like	28_96reM1_M2
96h_M2_to_M1_rep1	reM1_M2	M1_like	28_96reM1_M2
96h_M2_to_M1_rep2	reM1_M2	M1_like	28_96reM1_M2
96h_M2_to_M1_rep3	reM1_M2	M1_like	28_96reM1_M2
